# Supplementary material for: Cryptic enzymatic assembly of peptides armed with β-lactone warheads
Source: Nat Chem Biol. 2024 Jul 1;20(10):1371–9. doi: 10.1038/s41589-024-01657-7 (PMC11427300; doi:10.1038/s41589-024-01657-7)
Supplement: Supplementary file 3 — DNA and protein sequences. [file 41589_2024_1657_MOESM3_ESM.xlsx]

## Sheet: Sheet1
	Synthetic DNA sequence (codon optimised for E. coli)	Protein sequence
CysG	ATGGGCCAGACCGCCTCACCGAGAATTGAACTCTGGAATCCCGAGACGTATGACGCGCTTCGTCGCCAACTGATTCCCAGCTTTGACTTACTGTACGGCTCAGCAGTGAGCGTTGTGGCCATGTCAGTACCAGCTACAGCCAGAATTCTTGACTTAGGTGCCGGAACTGGTCTTCTGGGTGCTGCGCTGCGTGAGCGCCTTCCCGATGCGGAACTGCTGCTTCAGGATCGATCCCAAGCAATGCTGGAGCAGGCGCGCCAACGTTTTGCCGACGACGACCAAGTGGCAATTCGCGTAGCTGACCACCTTGATGAGTTACCTGCAGGTCCGTTCGACGCTGTAGTGTCCGCCTTGTCCATTCATCATTTGGAGCATCAGGACAAGCAGGATTTATTCACA…	MGQTASPRIELWNPETYDALRRQLIPSFDLLYGSAVSVVAMSVPATARILDLGAGTGLLGAALRERLPDAELLLQDRSQAMLEQARQRFADDDQVAIRVADHLDELPAGPFDAVVSALSIHHLEHQDKQDLFTRIRKILRPGGIFVNVEQVLAPTSELEKMYDRQHEAHVLASDTPAEEWAAGRERMKHDIPIDVETQIQWLRDAGFTTADCLAKDWRFATYAGWNGSLEHHHHHH
CysF	ATGTTATATGAAGCCCTGCGCGACATTGCTGCCCGTCGGCCAGATGCGCGTGCCGTGACAACTGCAGATGGTGCGAGCGCGTCTTACGCGGAGCTTCTGGATCTGATTGATCGTACTGCCGCCGGCTTACGTGGCCATGGAGTGGGTGCAGGTGATGTTATTGCGTGCAGTCTGCGCAATTCCATCCGTTACGTTGCTCTCATTTTAGCCGCGGCCCGTATTGGTGCCCGTTACGTGCCCCTGATGTCCAACTTTGATCGTGCCGATATTGCTACGGCGCTGCGGCTTACCGGCCCGCGCATGATTGTTACGGACCATCAACGGGAATTTCCTGATCAGGCGCCGCCACGTGTGCGTCTGGAGACGTTAGAGGCGGCCACCGCGTCCCCGCGTGAGGCC…	MLYEALRDIAARRPDARAVTTADGASASYAELLDLIDRTAAGLRGHGVGAGDVIACSLRNSIRYVALILAAARIGARYVPLMSNFDRADIATALRLTGPRMIVTDHQREFPDQAPPRVRLETLEAATASPREAGERYDGLFRSLWTSGSTGFPKQMVWRQDRFLRERRRWLADTGITADDVFFCRHTLDVAHATDLHVFAALLSGAELVLADPDAAPDVLLRQIAERRATAMSALPRHYEEYVRAAAGRPAPDLSRLRRPLCGGAYVSAAQLTDAAEVLGIHIRQIYGSTEFGLAMGNMSDVLQAGVGMVPVEGVGVRLEPLAADRPDLGELVLISDCTSEGYVGSDEANARTFRGEEFWTGDVAQRGPDGTLRVLGRVTETLAAAGGPLLAPVLDEEI…
CysE	ATGGCCGAACTGTTACTTGAGGATGGGCAATCAATTCACTACCAAGAGACTGGAAAGGGGAGTCCCGTGTTGCTTGTGCATGGGCTTGGAGCCCCCTCAGCGTTCTTGGCAGCAACAGCCGAAGGACTGGCACGTGACCATCGAGTAGTAACCTTCGACTTACGCGGCCACGGTCGCACTCCTTTAGGTACTGGACCAGTAGGAATCGACAGATGTGCGGCGGATTTGCACGCGGTGGCAGGAAAGTTGGACCTTCGGGCAGTGACTTTAGTGGGCTGGTCCCTGGGCGCTACGGTTGCCTATCGATACCTGGAACGTTACGGCGCACAACGCGTAGCTCGCCTGGTGAGCGTAGAGCAAAGCCCATATTTACTTTATGAGGACGGGTGGGAGCACGCC…	MAELLLEDGQSIHYQETGKGSPVLLVHGLGAPSAFLAATAEGLARDHRVVTFDLRGHGRTPLGTGPVGIDRCAADLHAVAGKLDLRAVTLVGWSLGATVAYRYLERYGAQRVARLVSVEQSPYLLYEDGWEHAAFGRLTAADAETVRQNLAGTDRAVAADQVAGYFAEGTVPDPDLLARLADAVATCSPAARQQLWQDVVRQDWRERLAALPVPVLFVHGARSRIYPSAVGSRLADTVPGARLEVFENSGHLPFLEEPERFQRTIRSWVARLEHHHHHH
CysC	ATGATCGGACAAATCCCCACCGAGAGATTACTCACTCATGCTCGCACCTTAGCCGAAGCGGGTGGGGCTCCCGTACCCCCGGCAGCACGACAACTCGCCGACCTTGCTGTTACTGGTCCTGCAGAGATCTACGCATTAACCGGTGCAGCTGCTCGTAGCGCTGGAAGCGTTTTAATGTCGTCCGGCGGAACTACGGGCCGTCCGAAGTTAACATACGTCCCGCATGGAATGGGATTGACTCGGCTGTTGGAACACTGGCGTCCGCTCCGCCCTGGTAACGTACTTCTGAACTTATTCAATGCGGGTAGAATGTGGGGCTCTCACTACTATATGCAAACATTGGCCGAGCGTAGTGGTTGCACAGTTATACCGTCAGGTCCTTATTCACCTGCGGAAGTA…	MIGQIPTERLLTHARTLAEAGGAPVPPAARQLADLAVTGPAEIYALTGAAARSAGSVLMSSGGTTGRPKLTYVPHGMGLTRLLEHWRPLRPGNVLLNLFNAGRMWGSHYYMQTLAERSGCTVIPSGPYSPAEVAGWLPMLAEVGVDALAGTPTGLADFAQGVIDAGGTLPVRTVIWMAEPWTGNKRELVRQAFPEAGLWGNYGSVETWVMCTNQPGCDETTLHLLPDQVMEPDEDGALLSRVGEGWTVPVVRYRLGDRVAPVECRCGRPDALRVLGRADDSVTLRSALFKVSELVDLVRGEPGVLEAQLRLTRSADSPKAASALTLEFTGTADAEAVRGRLIGGFYHLAAVARQYPDALRARRVERLTRIERTNKVPAMVWQQAETDGAGVALEHHHHHH
CysD	ATGACAACCGCCCCAGCCGCACCGACCCGCCGTTTATGTTGGATCTACCCTGATCGAGGAACCGACCGCATGAGAGACAAGGAGTGGAAGCATGTTTGGGGCATTTATCGTGAAGTAGCCAGAGAAGGCGGTTGGGCTCTGTCTCTGCATAAACCAGAAGAAGTTGCAGTAGATGTATGCGGCCCTGGCGGGCCTAAAGTTTACCTCGACGGAGAACGCGTTACACCTGAGGACACCGTTTTCGTGACGAGTTTGTGGTCCCTTCCTCATCACACTGTGGATGTATGTAATCAACTCTATCTCTATACAATATTAGAGCAGGCCGGCTTTTACCTTCCAATTCCCCCGCATCTCAGCTTCATTGCAAATGATAAAGCAGCGACAATGCTTCACTTGGCG…	MTTAPAAPTRRLCWIYPDRGTDRMRDKEWKHVWGIYREVAREGGWALSLHKPEEVAVDVCGPGGPKVYLDGERVTPEDTVFVTSLWSLPHHTVDVCNQLYLYTILEQAGFYLPIPPHLSFIANDKAATMLHLADSPLPQVPTVRIGTGRDTAQRSYEAALASLSYPAIVKPAYWGMGMGVCLVRNAEELKGVAGIASGADTALVCQPYLGEGINDFRVWVVGGKPHTVLRRIPKGASLTANLSSGGGMEHVPLPPELAETVDYVAARMPMPYIAVDFLWDGERFWLSEVEPDGAVGFADSEQTEREQRKVIADRFAAYADAHRQFLNRKDAIRLEHHHHHH
BelI	ATGGCTCAAACGTTTGAGATTAAGGGCAATGATCTTTGGGATCCTACAACCTTTGACGCGCTCCGTCGTCAACTCATTCCATCATTTGACCTCATTTACGAAGCCGCTGTGAGAACGGTAGCCGCTACAGTCCCGACCGCGCCGCGTGTACTGGACTTAGGTGCCGGTACCGGTCTCTTATCTGCAGCAATTCTTCGAGAACTGCCCGACTCTGAGGTAGTCCTGGTTGACCGCTCTGAACTTATGCTCACGCAAGCCCGCGGGAGATTCGCTAGCCAAGACGGTGTTACGGTCCAAACCGGCGATCTCACGGACCCTCTGCCTGAGGGTGGCTTCGATGCCGTGGTGAGCGGCTTGGCGATTCATCACTTGAGCCACACTGGCAAGAGAGATCTGTTC…	MAQTFEIKGNDLWDPTTFDALRRQLIPSFDLIYEAAVRTVAATVPTAPRVLDLGAGTGLLSAAILRELPDSEVVLVDRSELMLTQARGRFASQDGVTVQTGDLTDPLPEGGFDAVVSGLAIHHLSHTGKRDLFRRIREALRPGGVFVNVEQVQGPLPHLESLYDSQHELHVIREQAPAHEWAAGRERMKFDVCIDLETQLQWLRDAGFRSVDCLAKDFRFATYAGWVSLEHHHHHH
BelH	ATGGGCAGCAGCCATCATCATCATCATCACAGCAGCGGCCTGGTGCCGCGCGGCAGCCATATGACGGCTCTTCATGCTGCTGTTCACGAAATCGCACGCCGTCGTCCAGATGCGATAGCCGTTGAGACTACTGCGGGAGAGAGAACAACGTATGCTGAACTTTTAGCTCGCGCTGATAGAATTGCCGCGGGTTTGAGAGCACGCGGGGTTACAGAAGGACGAGTTGTCGTTTGCTCAGGGCTGGCCAACGATGCTAGTTACTTGGCTTTTCTCTTAGGGCTGTGTGCCAACGGGGCCGCTTATGTCCCACTTCTGGCAGACTTCGACGCTACCGCTGTCGACAGAGCATTACGGATGACTCGCCCTGTCTTGTGGGTCGGCCCAGATAATCATCACCGA…	MGSSHHHHHHSSGLVPRGSHMTALHAAVHEIARRRPDAIAVETTAGERTTYAELLARADRIAAGLRARGVTEGRVVVCSGLANDASYLAFLLGLCANGAAYVPLLADFDATAVDRALRMTRPVLWVGPDNHHRAGVTLPRVELADLETPAPATAPAAGGRALAPGTFRMLWTSGSTKAPKLVTWRQEPFVRERRRWIAHIEATERDAFFCRHTLDVAHATDLHAFAALLAGARLILADPAADPATLLAQLAATGATYTSMLPNHYEDLIAAARQRPGTDLSRLRRPMCGGAYASPALIADAADVLGIHIRHIYGSTEFGLALGNMADEVQTVGGMHEVAGVRARLEPLAGYDGDDLGHLVLTSDCTSDGYLDDDEANAATFRGPDFWTGDVARRLDDGS…
BelR	ATGGTAGAGGCGATTCACCACGTTCGGCATCCCGGCACAGGCCCTACCGTCTTATTCGTACCTGGACTGGGGATGACTTCTCATAGCTTCGCTCCTGTTGTTGCTGCTCTTGGCCCTGACCATGACGTTGTGACCGTGGATTTACGTGGGCATGGGGACGGACCGCATCCACCGCTTGGCTGGACCTTGCAAGATGCGGCTGCCGACCTTGCACAAGTAATAGAATTGCTTGACCTTCGAGACGTTACGTTGGTCGGATGGTCTTTAGGCGCAACCGTTACTTACAATTATCTTGACCGTTACGGGACGGACAGAGTGAGCCGCTTGGTTTCAGTTGAGATGAGCCCTCACTTACTGCGAGAGGAAGGATGGGAACACGCGGCCTTCGGCGGTCTGGAC…	MVEAIHHVRHPGTGPTVLFVPGLGMTSHSFAPVVAALGPDHDVVTVDLRGHGDGPHPPLGWTLQDAAADLAQVIELLDLRDVTLVGWSLGATVTYNYLDRYGTDRVSRLVSVEMSPHLLREEGWEHAAFGGLDAAGALQATQQQWTDPDTYLTALIENCFASGSDPEPALLRPLLTESLKTSRLALLALWSGVLTQDWRERIGALTLPTLLVHGARSRIFPTEVGKWLLGALPDARLEMFAHSGHAPFLEETDRFVRVLRDFVGGTARPLEHHHHHH
BelV	ATGGTAGGAAAGATCGATAGAGACATCTTATTAGCTCATGCCCGTACCATCGCGTCAAGCGGCGGTAAGGCCGTCCCGGAAGGTGCGACGGAGCTCAGTGACTTGGAAGTCTGTGGTGCAGCAGAGATCACGGCGATGACACGAGCTGCAGCGGAGCGTGATGGCGGGGTCCTGGTTTCATCAGGCGGAACTACGGGCACACCTAAACTTACATACTTACCTCACCACATGGCTTTTGATCGCCTGCTTCCTGTTTGGCGACCCCTGGGTGTGGGCGACGTTGTCTTAAATTTGTACGACGCCGGTCGCATGTGGGGTACCCACTATTTTGTGCAGAAGCTTGCAGAGCGTACAGAGTCTACAGTTATTCCCAGCGGGCCAATGACCGCAGAGGAATTA…	MVGKIDRDILLAHARTIASSGGKAVPEGATELSDLEVCGAAEITAMTRAAAERDGGVLVSSGGTTGTPKLTYLPHHMAFDRLLPVWRPLGVGDVVLNLYDAGRMWGTHYFVQKLAERTESTVIPSGPMTAEELELRLPMLREVGVTALASVPSVLADFAEMVLKTGVKPPVKTIIWMGEAWTESKRELVRQAFPDVQLWGIYGSVETWAMGSNRPGCDETTLHLLADEIFELEDAGALLTRAGEGWTVPVVRYRLGDRIEAARCRCGRGDAFRVLGRADDGFGLLGNYVNIADIVDSARQCPDVVDAQLVLVRDTDLADSARSMTVEYTGTAAPEAVRTWLTGSNVRLGTVDSQHPEAISARRVDRLRRIARTNKTPGAVWQDALGSGSLEHHHHHH
BelU	ATGAACACGAAGACGGTGGTTCTGGTTGGTGTCCCCTGGAGTGTTCACGAGTTAGATGATGCAATACGAGATGCCGCAACTCTTGGTGCTTCCCTTCTGGTTGTAGACACGCCAGAATCGCTCGCCCAGATCGGAGAGCAAACAGCCGTACGGACCCGCACTGTAAAGGCCCTTGACCCCTTATTAATCGCGGACTGTGTGCGTGACGATGAGCCAGCCACGGTATTAGCTATTACGGAGTTCTCAATGGAGCTTGCAGCAGCCGTTCGAGAACTGCTCGGTATTCCCGGAACCCCTAGTGCCGTTGAGGCTCGGGTCTTGGATAAAGCCCAGACACGCGAAGTCCTTCGAGAACATGGGCTTACACGGGTTGGCTTTCATCGCTCAAGTCTTCTGGCA…	MNTKTVVLVGVPWSVHELDDAIRDAATLGASLLVVDTPESLAQIGEQTAVRTRTVKALDPLLIADCVRDDEPATVLAITEFSMELAAAVRELLGIPGTPSAVEARVLDKAQTREVLREHGLTRVGFHRSSLLAPEDLLGGLEPPVVVKPRSFSGSHGVTFVADRSELERVFEPYDLAETDLDDRDGRVAHLDGDHRTHEVIVEEYVPGPEISAEGLVVDGRLTLFSLTDKVNTGMPHFEEVGHLVPSKYTRERSAQVEEYLQAVVSALGFVTSPMHAEIKLLDDRIELVEIHTRYPGDRVVELLQSAYDIRPYEAYFDAMLNGRVPQRPRPTGEHYGVGFFNGPTDAPFAWPSYAFPHPEAVVSIDVDRRRAPKVFAYEGLRIRYWRAGHALFAHEDHA…
BhCysFE	ATGGACAAAACGCGCCAGTCTATAGCTTCATCTATTCCTATCTTCGACGCTATCTCCCAAATAGCACGTGAGAATGCAAACGGAGTTGCCATCGAGGCTTTAAGTGGAGAAACATGTACTTTTGGATCTTTGATCGAGCGTGCAGAAATGCAAGCACGTGGTCTCCACGCTCTGGGAGTTGGGGCTGGACACTGCGTAGCAGTTTATTGTAAGACTAGCATCTCCTATGCTAGTTTGATATTAGCGGTTTGCCGTTTGGGCGCTTCCTACGTACCTATTCTGAATAACTTCGATTTAGAAGCACGGCGCCGGGCCTTCCAAATGGCGCAACCTGTATTGGTTGTCCACGACGGTGTCCGTTCCTATTCTTCTTTCGGACGCCCGGCCGTAGAGATTCGT…	MDKTRQSIASSIPIFDAISQIARENANGVAIEALSGETCTFGSLIERAEMQARGLHALGVGAGHCVAVYCKTSISYASLILAVCRLGASYVPILNNFDLEARRRAFQMAQPVLVVHDGVRSYSSFGRPAVEIRALIEPTSDRGSPPRPDAEHVFRKLWSSGSTGGSKLIGWTQGKLLKERLRWQNHVGLRGSDRYFCKHTLDVAHATDLHLFSALLSGATCILDDVHAGDAALWETIADWRPTVMSALPEHYRDWLRHYRANGTRLPGTLRLAMCGGTYVSPETAADVADGLGFRLRQIYGSTEFGLAMISEESAGDLVLVNGVGARLEPLPQGTAGNLGHLILISDCTSEGYLGDADEHAAAFRGEEYGTGDVAEMVSPKTYRIVGRTKELLNVGGRI…
